# Supplementary material for: Terrestrial LiDAR-derived non-destructive woody biomass estimates for 10 hardwood species in Virginia
Source: Data Brief. 2018 Jun 22;19:1560–9. doi: 10.1016/j.dib.2018.06.046 (PMC6141268; doi:10.1016/j.dib.2018.06.046)
Supplement: Supplementary file 2 — Supplementary material [file mmc2.csv]

dbh_cm	l_m	h_m	vol_m3	bio_kg
7.71	8.38	7.96	0.02	13.68
11.50	10.87	10.80	0.12	72.83
12.39	7.29	7.11	0.05	31.48
12.87	14.03	13.87	0.12	75.55
17.80	13.53	13.49	0.10	63.71
18.19	14.99	14.76	0.52	321.43
22.87	25.50	25.20	0.72	448.52
26.89	14.45	14.37	0.80	494.43
29.23	26.85	26.68	1.38	853.41
36.19	29.70	29.51	1.92	1187.44
39.61	24.42	24.20	1.66	1029.58
3.85	7.97	7.90	0.02	10.82
5.03	7.98	7.94	0.04	22.05
5.10	7.77	7.66	0.01	7.93
5.87	8.45	8.16	0.02	12.30
6.00	8.35	8.30	0.03	17.54
6.00	8.52	8.34	0.02	9.91
6.05	9.31	9.22	0.02	10.58
6.12	9.45	9.25	0.02	11.93
6.57	10.01	9.91	0.03	16.86
6.68	7.69	7.63	0.02	10.58
7.03	7.81	7.69	0.02	14.70
7.34	8.63	7.61	0.03	16.70
7.35	7.12	7.08	0.03	16.83
8.11	9.68	9.45	0.03	18.08
8.30	9.38	9.32	0.03	18.22
8.32	7.78	7.72	0.01	7.93
8.40	11.22	11.09	0.09	55.25
8.47	9.58	9.14	0.03	18.79
9.30	9.69	9.46	0.05	32.41
9.32	8.03	7.87	0.04	21.89
9.93	11.59	11.53	0.10	59.64
10.95	9.02	8.11	0.16	97.97
11.24	12.05	12.01	0.13	81.17
12.15	8.95	8.73	0.07	42.21
12.53	13.83	13.61	0.17	104.61
12.70	12.14	11.85	0.18	110.84
12.91	12.79	12.75	0.13	83.59
13.28	15.21	15.18	0.14	88.82
16.12	11.90	11.39	0.15	95.87
16.35	13.40	13.38	0.17	102.50
16.47	11.64	11.21	0.16	98.06
16.50	19.32	19.24	0.21	131.67
17.90	17.58	17.45	0.36	223.06
18.21	20.92	20.43	0.36	223.56
18.73	16.15	16.02	0.29	180.00
20.00	19.53	19.44	0.42	262.30
20.70	17.89	17.81	0.33	203.21
20.97	21.43	20.78	0.43	268.36
21.60	22.37	22.36	0.49	305.79
22.05	16.47	16.31	0.63	390.49
22.05	19.04	18.75	0.57	350.35
22.15	21.15	21.06	0.60	369.87
23.00	24.29	24.27	0.89	552.03
23.52	18.40	18.14	0.50	309.63
23.68	16.37	15.77	0.39	239.04
24.85	18.34	18.26	0.67	417.42
25.10	23.79	23.47	0.98	604.64
25.28	23.66	23.45	0.83	517.48
26.35	20.96	20.78	0.80	493.13
26.84	22.19	21.86	0.79	487.20
27.02	24.77	24.75	1.00	620.42
29.40	25.31	25.15	0.94	583.02
30.78	23.19	22.77	1.15	714.23
32.99	26.56	26.08	1.38	857.79
34.91	20.37	20.33	1.19	735.06
35.46	26.74	26.34	1.11	687.83
35.89	30.10	29.87	2.02	1252.55
36.90	32.10	31.71	2.09	1298.08
38.00	28.67	28.55	2.33	1446.26
39.24	30.34	30.14	1.93	1194.82
42.10	27.02	26.95	2.79	1729.15
46.51	29.64	28.88	3.39	2099.31
6.50	7.48	7.31	0.01	8.77
9.51	12.65	12.39	0.06	34.77
11.27	11.77	11.74	0.10	63.98
14.35	17.30	17.17	0.19	119.45
18.50	20.40	20.25	0.35	214.02
18.72	17.91	17.72	0.43	266.39
22.59	20.47	20.31	0.85	525.73
22.71	22.16	21.91	0.55	340.74
27.19	26.26	26.14	1.15	713.42
27.42	22.25	22.12	0.86	532.33
27.89	27.63	27.59	0.97	602.03
28.89	21.27	21.02	0.61	375.90
37.35	28.12	27.94	2.65	1642.68
38.39	24.11	23.52	2.11	1307.54
45.50	28.29	27.96	2.39	1478.82
5.21	7.67	7.36	0.01	7.82
5.48	9.97	9.95	0.03	15.80
5.72	13.38	13.26	0.05	28.53
6.09	8.01	7.87	0.02	9.62
6.68	9.20	8.71	0.03	15.69
6.80	9.82	9.79	0.02	15.38
6.80	7.59	7.58	0.02	10.67
7.31	10.97	10.48	0.03	17.51
7.66	8.37	8.21	0.01	8.10
7.91	9.08	8.89	0.03	17.68
9.60	11.77	11.60	0.07	44.03
10.05	10.76	10.50	0.09	54.07
10.40	13.52	13.27	0.07	46.04
10.45	12.19	12.09	0.06	37.17
10.61	9.18	9.03	0.03	18.30
10.77	12.35	11.85	0.08	48.45
12.05	15.72	15.54	0.11	68.74
12.58	13.70	13.45	0.11	69.39
12.79	12.99	12.21	0.12	76.56
16.90	10.58	10.43	0.19	115.29
18.40	28.85	28.82	0.63	388.67
19.36	19.68	18.69	0.35	219.75
20.04	19.84	19.81	0.46	287.39
20.16	16.07	16.01	0.25	154.95
20.20	19.86	19.51	0.41	255.91
21.23	20.10	20.01	0.47	292.13
22.61	17.69	17.53	0.54	334.68
23.40	18.02	17.97	0.62	381.40
24.02	23.81	23.63	0.54	336.48
26.24	24.06	23.60	0.99	612.05
30.39	28.94	28.38	1.90	1177.12
31.62	28.39	28.02	1.01	628.59
41.07	29.26	29.11	2.65	1640.73
6.26	8.31	8.12	0.02	11.77
6.75	11.33	11.16	0.11	62.73
7.15	9.53	9.37	0.04	20.17
8.09	8.73	8.70	0.03	18.90
9.33	8.89	8.84	0.04	21.87
9.97	11.27	11.06	0.07	38.98
12.62	9.88	9.52	0.07	37.68
15.13	15.46	15.40	0.21	117.72
16.65	17.57	17.56	0.26	145.43
16.99	19.03	18.92	0.29	160.92
19.42	18.21	18.15	0.42	234.02
20.04	20.06	20.02	0.38	212.68
20.95	18.77	18.46	0.63	354.23
22.20	18.65	18.58	0.71	399.17
25.60	14.38	14.35	0.42	234.18
26.95	20.74	20.68	0.96	537.98
28.18	21.70	21.67	1.11	619.23
30.63	27.46	27.19	1.26	703.79
36.50	28.20	27.86	2.84	1591.44
104.68	33.95	33.66	19.96	11178.55
9.91	10.34	10.21	0.09	37.10
13.12	13.76	9.83	0.14	54.61
16.19	14.63	14.57	0.29	114.42
16.49	14.67	14.36	0.25	98.09
17.79	17.25	17.25	0.28	113.02
17.95	17.87	17.42	0.42	169.95
18.43	19.07	18.87	0.30	121.60
18.65	14.81	14.78	0.32	126.58
19.14	19.87	19.78	0.37	147.81
20.78	14.78	14.75	0.34	136.46
22.55	19.01	18.44	0.48	192.50
26.21	22.28	22.10	0.77	306.12
26.27	27.50	27.50	1.11	445.87
28.00	28.84	28.74	1.08	431.72
28.63	21.79	21.48	0.89	356.10
31.75	27.49	26.61	1.14	457.87
32.48	28.73	28.43	1.19	476.54
34.82	29.33	29.28	1.55	620.18
36.60	29.87	29.72	1.78	711.04
39.97	28.23	28.21	2.41	964.30
40.45	31.17	31.15	2.91	1163.85
44.18	27.98	27.95	2.43	971.48
46.40	31.71	31.64	3.17	1266.96
46.70	32.38	32.02	3.52	1409.56
49.23	31.93	31.67	4.32	1727.95
49.27	35.08	34.97	4.13	1652.50
49.42	35.52	35.53	3.25	1301.23
50.18	30.20	30.00	4.69	1877.31
51.34	32.78	32.58	4.50	1799.88
51.39	32.70	32.24	4.10	1638.36
51.55	32.00	31.97	3.88	1550.02
52.05	31.36	31.35	4.43	1771.70
53.68	31.59	31.50	4.64	1856.32
54.32	32.21	32.06	4.06	1624.18
54.62	31.48	31.42	5.44	2176.21
57.21	34.59	34.30	5.11	2044.75
59.34	33.65	33.53	6.19	2476.09
59.73	32.22	31.59	6.70	2679.02
60.23	37.39	36.72	5.17	2067.82
63.87	37.19	36.72	6.32	2529.68
65.25	36.70	36.67	6.88	2750.41
71.69	33.35	32.62	5.72	2288.43
71.72	33.14	33.09	9.86	3944.47
72.65	36.64	36.43	8.08	3232.57
74.00	32.96	32.91	7.01	2804.92
82.11	32.57	32.52	9.92	3969.48
103.61	34.52	33.88	16.71	6685.60
120.09	34.12	33.95	25.20	10079.43
20.75	15.72	15.44	0.34	203.43
24.29	20.93	20.92	0.73	435.94
27.55	25.64	24.78	1.11	663.71
28.92	25.11	24.94	1.31	785.44
30.24	23.52	23.25	1.05	628.97
33.64	26.18	21.72	1.10	657.12
37.90	27.52	27.48	1.33	795.52
39.32	25.25	24.92	2.23	1336.51
46.43	27.68	27.04	3.42	2050.94
48.52	28.22	27.99	4.19	2514.56
48.77	29.91	28.77	2.69	1615.22
48.80	27.32	26.63	4.26	2556.50
49.35	28.11	27.77	2.45	1470.61
51.40	30.16	29.73	5.91	3547.43
54.48	31.23	30.84	3.97	2382.86
58.39	31.63	31.54	5.24	3144.23
59.24	31.01	30.21	7.77	4663.90
61.78	27.38	27.29	6.29	3774.62
65.55	31.57	30.92	8.96	5376.59
65.58	28.24	27.71	5.50	3300.37
67.25	29.84	29.74	6.13	3678.09
68.38	28.22	28.18	4.90	2937.47
69.00	24.61	24.36	4.63	2777.80
72.57	29.56	29.43	8.26	4956.40
76.25	32.12	31.57	7.72	4631.25
11.09	8.74	8.45	0.05	30.17
20.52	20.12	19.27	0.34	193.48
27.30	24.98	23.81	1.13	645.02
27.60	22.56	22.02	0.70	400.29
34.49	28.69	28.40	1.34	766.61
34.50	23.67	22.27	1.49	846.63
34.89	25.96	25.87	1.67	951.91
45.77	27.90	27.67	3.15	1797.63
45.92	29.04	28.55	2.44	1392.72
49.25	29.33	29.26	4.34	2476.54
49.61	28.21	27.66	3.50	1993.77
12.95	17.00	16.91	0.17	94.15
14.60	17.50	17.16	0.26	147.78
22.82	19.80	19.42	0.51	284.12
26.42	21.84	21.66	0.74	416.99
33.70	30.86	30.73	1.65	924.78
38.72	30.01	29.51	2.24	1256.99
39.20	29.03	28.95	2.17	1214.18
46.68	28.68	28.09	3.71	2079.68
50.10	28.13	27.75	3.61	2024.20
52.93	28.68	28.27	3.23	1806.51
54.29	26.31	26.05	3.27	1831.87
60.00	31.05	30.62	5.24	2936.19
65.09	31.91	31.81	7.15	4001.47
68.56	31.17	31.16	4.86	2722.19
70.50	30.59	29.38	8.86	4962.93
91.20	30.67	30.58	12.72	7121.30
92.60	30.73	29.99	9.92	5557.92
